# Supplementary material for: Rice copine genes OsBON1 and OsBON3 function as suppressors of broad‐spectrum disease resistance
Source: Plant Biotechnol J. 2018 Feb 25;16(8):1476–87. doi: 10.1111/pbi.12890 (PMC6041448; doi:10.1111/pbi.12890)
Supplement: Supplementary file 2 — Table S1 Primers used in this study. [file PBI-16-1476-s003.xlsx]

## Sheet: Construct Primer
Construct Primer	5'-3'	Enzyme site	Mutation site
OsBON1-OE-F	GGATCCACTTGCTCTCCTCTC	BamHⅠ
OsBON1-OE-R	GGTACCATACCAACAAGACCATT	KpnⅠ
OsBON2-OE-F	GGATCCAAACTCTGCGACGAA	BamHⅠ
OsBON2-OE-R	CCCGGGCAACGGCGATCCT	SmaⅠ
OsBON1-RNAi-BK-F	GGATCCGTAGACTTCACAG	BamHⅠ
OsBON1-RNAi-BK-R	GGTACCAACTCCAACAACAAG	KpnⅠ
OsBON1-RNAi-SS-F	GAGCTCTAGACTTCACAG	SacⅠ
OsBON1-RNAi-SS-R	ACTAGTTCCAACAACAAG	SpeⅠ
OsBON1-eGFP-F	GGATCCACTTGCTCTCCTCTC	BamHⅠ
OsBON1-eGFP-R	GGTACCACTGATTGCTTGAA	KpnⅠ
OsBON2-eGFP-F	GGATCCAAACTCTGCGACGAA	BamHⅠ
OsBON2-eGFP-R	GGTACCCTTGGTTGGAGGGTAA	KpnⅠ
OsBON1-U3-7-F	GGCAGAACTGCTGCTCCGACGAGA
OsBON1-U3-7-R	AAACTCTCGTCGGAGCAGCAGTTC
OsBON1-U6a-137-F	GCCGACCGCTTCCTCCGCTCCCG
OsBON1-U6a-137-R	AAACCGGGAGCGGAGGAAGCGGT
OsBON2-U3-11-F	GGCATGCTTGTCCGGCGACGTGCG
OsBON2-U3-11-R	AAACCGCACGTCGCCGGACAAGCA
OsBON2-U6a-155-F	GCCGACCACTTCTTCAACGCCGC
OsBON2-U6a-155-R	AAACGCGGCGTTGAAGAAGTGGT
OsBON1-promoter-F	GTCGACTGACAGTAGATGCTTCCT	SalⅠ
OsBON1-promoter-R	TCTAGATGGCTAGTGGCTCTCCT	XbaⅠ
OsBON2-promoter-F	GTCGACGGTTAGAGGCTTAGAGC	SalⅠ
OsBON2-promoter-R	TCTACACTCCCTCGACTTCTCTCTCGCC	XbaⅠ
OsBON1-pA7-YFP-F	GTCGACATGGGGAACTGCTGCT	SalⅠ
OsBON1-pA7-YFP-R	ACTAGTACTGATTGCTTGAATT	SpeⅠ
OsBON2-pA7-YFP-F	GTCGACATGGGCGGGTGCTTG	SalⅠ
OsBON2-pA7-YFP-R	ACTAGTCTTGGTTGGAGGGTAAAG	SpeⅠ
OsBON1-1300-YFP-F	CGGGATCCATGGGGAACTGCTGCTCCGAC	BamHⅠ
OsBON1-1300-YFP-R	GGACTAGTACTGATTGCTTGAATTTCTC	SpeⅠ
OsBON2-1300-YFP-F	CGGGATCCATGGGCGGGTGCTTGTCCG	BamHⅠ
OsBON2-1300-YFP-R	GGACTAGTCTTGGTTGGAGGGTAAAGGG	SpeⅠ
OsBON1-D126-F	GGTATATAACATTGATCCACAGTTTCATGATG		G-A
OsBON1-D126-R	GTGGATCAATGTTATATACCTGAAACACAATTGG		C-T
OsBON1-D128-F	GGTATATGACATTAATCCACAGTTTCATGATG		G-A
OsBON1-D128-R	GTGGATTAATGTCATATACCTGAAACACAATTGG		C-T
OsBON1-D212-F	CAAGAACCTTCTCTCAAAAAGTGATCCCTTTTTAC		G-A
OsBON1-D212-R	GAGAGAAGGTTCTTGATTTCAAGATCTGAACAGCG		C-T
OsBON1-D218-F	CAAGGACCTTCTCTCAAAAAGTAATCCCTTTTTAC		G-A
OsBON1-D218-R	TATTCTAGATATTAGTAAAAAGGGATTACTT		C-T
OsBON1-D126D128-F	GGTATATAACATTAATCCACAGTTTCATGATG		G-A
OsBON1-D126D128-R	GTGGATTAATGTTATATACCTGAAACACAATTGG		C-T
OsBON1-D212D218-F	CAAGAACCTTCTCTCAAAAAGTAATCCCTTTTTAC		G-A
OsBON1-D212D218-R	CTTTTTGAGAGAAGGTTCTTGATTTCAAGATCATC		C-T
OsBON2-D132-F	TATAACATCGACACAAGGTACCATAACACGCC		G-A
OsBON2-D132-R	GTACCTTGTGTCGATGTTATATATCTTGAATACAAGCGGC		C-T
OsBON2-D134-F	TATGACATCAACACAAGGTACCATAACACGCC		G-A
OsBON2-D134-R	GTACCTTGTGTTGATGTCATATATCTTGAATACAAGCGGC		C-T
OsBON2-D213-F	CCCTAAACTTGGAAAACAAAAATGTAT		G-A
OsBON2-D213-R	TTGAAAATACATTTTTGTTTTCCAAG		C-T
OsBON2-D219-F	GTATTTTCAAAAAGTAATCCTTTCTTGAGAATATC		G-A
OsBON2-D219-R	CAGTCTTGATATTCTCAAGAAAGGATTACTT		C-T
OsBON2-D213D219-F	GTATTTTCAAAAAGTAATCCTTTCTTGAGAATATC		G-A
OsBON2-D213D219-R	GGATTACTTTTTGAAAATACATTTTTGTTTTCC		C-T

## Sheet: qRT-PCR Primer
qRT-PCR Primer	5'-3'	Locus ID	Annotation
OsACTIN-q-F	TGTATGCCAGTGGTCGTACCA
OsACTIN-q-R	CCAGCAAGGTCGAGACGAA
OsBON1-q-F	GTTCCTGCCAGCACTGCTCATG
OsBON1-q-R	GCAAGGAATCTGGAAGCCGTGG
OsBON2-q-F	TGCCGAGATTGCCAGCCACT
OsBON2-q-R	TCTCCAGCCGCTTGCCGTTA
PR1a-q-F	GGAAGTACGGCGAGAACATC	Os07g0129200	PR1a
PR1a-q-R	TGGTCGTACCACTGCTTCTC
PR4-F	AGTATGGATGGACCGCCTTCTGT	Os11g0592200	PR4
PR4-R	CTCGCAATTATTGTCGCACCTGTTC
